# Supplementary material for: Characterisation of an Escherichia coli line that completely lacks ribonucleotide reduction yields insights into the evolution of parasitism and endosymbiosis
Source: eLife. 2023 Apr 6;12:e83845. doi: 10.7554/eLife.83845 (PMC10121223; doi:10.7554/eLife.83845)
Supplement: Figure 1—source data 1. [file elife-83845-fig1-data1.zip]

Archive with 6 entries (5 files):
- Figure_1_source_data/
- __MACOSX/._Figure_1_source_data
- Figure_1_source_data/Figure 1 source data 1.tif
- __MACOSX/Figure_1_source_data/._Figure 1 source data 1.tif
- Figure_1_source_data/Figure 1 source data 2.tif
- __MACOSX/Figure_1_source_data/._Figure 1 source data 2.tif
