# Supplementary material for: Characterisation of an Escherichia coli line that completely lacks ribonucleotide reduction yields insights into the evolution of parasitism and endosymbiosis
Source: eLife. 2023 Apr 6;12:e83845. doi: 10.7554/eLife.83845 (PMC10121223; doi:10.7554/eLife.83845)
Supplement: Supplementary file 2. [file elife-83845-supp2.zip]

Archive with 1 entries (1 files):
- Supplementary_File2.txt
